# Supplementary material for: Detection of tmRNA molecules on microarrays at low temperatures using helper oligonucleotides
Source: BMC Biotechnol. 2010 Apr 28;10:34. doi: 10.1186/1472-6750-10-34 (PMC2873282; doi:10.1186/1472-6750-10-34)
Supplement: Additional file 1 — List of microarray probes. List of all microarray probes (97 S.pneumoniae specific and 21 controls) used in hybridization. [file 1472-6750-10-34-S1.CSV]

ID	Long name	Num	Seq	Length	GC%	Tm	dG
S.pneumoniae
1_1	SP_dom1_1	1	ATAATGCCTGTCGAA	15	40	54.3	-20.3
1_2	SP_dom1_2	2	CATAATGCCTGTCGAA	16	43.8	57.1	-21.8
1_3	SP_dom1_3	3	TCATAATGCCTGTCGA	16	43.8	59.7	-22.6
1_4	SP_dom1_4	4	GTCGCAAAATATGCCT	16	43.8	57.5	-21.9
1_5	SP_dom1_5	5	AGTCGCAAAATATGCCT	17	41.2	59.3	-23.3
1_6	SP_dom1_6	6	GAGTCGCAAAATATGCC	17	47.1	58.9	-23.5
1_7	SP_dom1_7	7	ACGAGTCGCAAAATATGC	18	44.4	58.7	-24.9
1_8	SP_dom1_8	8	CGAGTCGCAAAATATGC	17	47.1	55.9	-23.1
1_9	SP_dom1_9	9	ACACGAGTCGCAAAATATG	19	42.1	58.8	-25.5
1_10	SP_dom1_10	10	CACGAGTCGCAAAATATG	18	44.4	56.1	-23.8
1_11	SP_dom1_11	11	CACACGAGTCGCAAAATAT	19	42.1	58.2	-25.3
1_12	SP_dom1_12	92	ACCTGCCAACATATT	15	40	58.5	-20.5
1_13	SP_dom1_13	93	AACACCTGCC	10	60	54.8	-16.3
1_14	SP_dom1_14	95	ACACGAGTCGCA	12	58.3	53.4	-19.1
2_1	SP_dom2_1	12	TTTACGTCGCCACAC	15	53.3	59.3	-22.4
2_2	SP_dom2_2	13	GTTTACGTCGCCACA	15	53.3	57.2	-21.9
2_3	SP_dom2_3	14	CGTTTACGTCGCCACA	16	56.2	59.3	-23.9
2_4	SP_dom2_4	15	GCGTTTACGTCGCCA	15	60	59.2	-23.2
2_5	SP_dom2_5	16	AGCGTTTACGTCGCC	15	60	58.6	-23.1
2_6	SP_dom2_6	17	GAGCGTTTACGTCGC	15	60	55.9	-22.3
2_7	SP_dom2_7	18	TGAGCGTTTACGTCGC	16	56.2	58.9	-24.1
2_8	SP_dom2_8	19	ACTGAGCGTTTACGTCG	17	52.9	59.6	-24.7
2_9	SP_dom2_9	20	CTGAGCGTTTACGTCG	16	56.2	56.6	-22.9
2_10	SP_dom2_10	21	AACTGAGCGTTTACGTC	17	47.1	58.2	-23.5
2_11	SP_dom2_11	22	TTAACTGAGCGTTTACG	17	41.2	55	-22.2
3_1	SP_dom3_1	23	TAGAGCGTAAGAAGTGTTAT	20	35	55.6	-24.9
3_2	SP_dom3_2	24	AGAGCGTAAGAAGTGTTAT	19	36.8	54.7	-23.9
3_3	SP_dom3_3	25	CTAGAGCGTAAGAAGTGTTAT	21	38.1	58	-26.3
3_4	SP_dom3_4	26	GAGCGTAAGAAGTGTTA	17	41.2	53.2	-21.9
3_5	SP_dom3_5	27	GCTAGAGCGTAAGAAGT	17	47.1	58.9	-23.8
3_6	SP_dom3_6	28	AGCTAGAGCGTAAGAAG	17	47.1	59.5	-23.9
3_7	SP_dom3_7	29	CAGCTAGAGCGTAAGA	16	50	59.6	-23.2
3_8	SP_dom3_8	30	TGCTGGTTTTTAGGC	15	46.7	57.2	-21.2
3_9	SP_dom3_9	31	CAAATCGGGTCACGC	15	60	59	-23.4
3_10	SP_dom3_10	32	CCAAATCGGGTCACG	15	60	58.8	-23.2
3_11	SP_dom3_11	33	AATCCAAATCGGGTCAC	17	47.1	59.6	-24.3
3_12	SP_dom3_12	34	CAATCCAAATCGGGTCA	17	47.1	59	-24.1
3_13	SP_dom3_13	35	GCAATCCAAATCGGGT	16	50	59	-23.4
3_14	SP_dom3_14	36	AGCAATCCAAATCGGG	16	50	59.6	-23.6
3_15	SP_dom3_15	37	GAGCAATCCAAATCGG	16	50	57.9	-22.6
3_16	SP_dom3_16	38	CGAGCAATCCAAATCGG	17	52.9	59.9	-24.6
3_17	SP_dom3_17	96	ACGCCTGCT	9	66.7	53	-15.8
3_18	SP_dom3_18	97	CAGCTAGAGCGT	12	58.3	52.1	-18.2
4_1	SP_dom4_1	39	ACGAGCAATCCAAATCG	17	47.1	58.9	-23.8
4_2	SP_dom4_2	40	CACGAGCAATCCAAATC	17	47.1	59.2	-23.3
4_3	SP_dom4_3	41	AACACGAGCAATCCAAAT	18	38.9	59.9	-24.2
4_4	SP_dom4_4	42	ACACGAGCAATCCAA	15	46.7	59.6	-22
4_5	SP_dom4_5	43	GAACACGAGCAATCC	15	53.3	59.8	-22
4_6	SP_dom4_6	44	ATTGAACACGAGCAATC	17	41.2	56.6	-22.5
4_7	SP_dom4_7	45	CATTGAACACGAGCAATC	18	44.4	59	-24
4_8	SP_dom4_8	46	TCATTGAACACGAGCAAT	18	38.9	59	-24
4_9	SP_dom4_9	47	GTCATTGAACACGAGC	16	50	57.9	-22.3
4_10	SP_dom4_10	48	CTGTCATTGAACACGAG	17	47.1	58.6	-22.9
4_11	SP_dom4_11	49	TGTCATTGAACACGAG	16	43.8	55.4	-21.5
4_12	SP_dom4_12	50	CCTGTCATTGAACACG	16	50	59.6	-22.3
4_13	SP_dom4_13	51	GACCTGTCATTGAAC	15	46.7	57.4	-20.3
4_14	SP_dom4_14	52	AGACCTGTCATTGAAC	16	43.8	59.5	-21.8
4_15	SP_dom4_15	53	AAGACCTGTCATTGA	15	40	55.8	-20
4_16	SP_dom4_16	54	TCGCTAATAATAAGACC	17	35.3	54.7	-21.6
4_17	SP_dom4_17	55	GTATCTCGCTAATAATAAGAC	21	33.3	57.3	-25.2
4_18	SP_dom4_18	56	TATCTCGCTAATAATAAGAC	20	30	56.2	-23.9
4_19	SP_dom4_19	57	ATCTCGCTAATAATAAGAC	19	31.6	55.2	-22.9
4_20	SP_dom4_20	58	CGTATCTCGCTAATAATAAGAC	22	36.4	58.9	-27.2
4_21	SP_dom4_21	59	CTCGCTAATAATAAGAC	17	35.3	52.4	-20.6
4_22	SP_dom4_22	60	TTAATCGTATCTCGCTAATAATAAGA	26	26.9	59.3	-30.2
4_23	SP_dom4_23	61	AATCGTATCTCGCTAATAATAAGA	24	29.2	58.8	-28.6
4_24	SP_dom4_24	62	CTTAATCGTATCTCGCTAATAATAAG	26	30.8	59.6	-30.1
4_25	SP_dom4_25	63	GCTTAATCGTATCTCGC	17	47.1	57.6	-23
4_26	SP_dom4_26	64	GGCTTAATCGTATCTCG	17	47.1	56.5	-23
4_27	SP_dom4_27	65	AAGGCTTAATCGTATCTCG	19	42.1	58.7	-25.3
4_28	SP_dom4_28	66	CAAGGCTTAATCGTATCTC	19	42.1	59	-24.8
4_29	SP_dom4_29	67	ACAAGGCTTAATCGTATCT	19	36.8	59.1	-24.8
4_30	SP_dom4_30	68	GACAAGGCTTAATCGTATC	19	42.1	58.7	-24.9
4_31	SP_dom4_31	69	AGACAAGGCTTAATCGTAT	19	36.8	57.6	-24.6
5_1	SP_dom5_1	70	TTATCAAGCCGCTAG	15	46.7	57	-21.1
5_2	SP_dom5_2	71	CTTATCAAGCCGCTA	15	46.7	58.4	-21.1
5_3	SP_dom5_3	72	GCGAGTCTATCAATCT	16	43.8	55.9	-21.3
5_4	SP_dom5_4	73	TGCGAGTCTATCAATCT	17	41.2	59.1	-23.1
5_5	SP_dom5_5	74	CGAGTCTATCAATCT	15	40	49.5	-18.7
5_6	SP_dom5_6	75	AACTGCGAGTCTATCAAT	18	38.9	59.8	-23.9
5_7	SP_dom5_7	76	ACTGCGAGTCTATCA	15	46.7	59.4	-21.7
5_8	SP_dom5_8	77	AAACTGCGAGTCTATC	16	43.8	58	-21.9
5_9	SP_dom5_9	78	GAAACTGCGAGTCTAT	16	43.8	57.6	-21.7
5_10	SP_dom5_10	79	AGAAACTGCGAGTCTAT	17	41.2	59.4	-23.2
5_11	SP_dom5_11	80	TAGAAACTGCGAGTC	15	46.7	56.9	-21.2
5_12	SP_dom5_12	81	CTAGAAACTGCGAGT	15	46.7	56.8	-20.9
5_13	SP_dom5_13	82	TCTAGAAACTGCGAG	15	46.7	59	-21.4
5_14	SP_dom5_14	83	GTCTAGAAACTGCGA	15	46.7	58.3	-21.2
5_15	SP_dom5_15	84	AGTCTAGAAACTGCG	15	46.7	57.3	-21.1
5_16	SP_dom5_16	85	TCGACACATAACTCAA	16	37.5	56.9	-21.5
5_17	SP_dom5_17	86	CTCGACACATAACTCA	16	43.8	59.6	-22
6_1	SP_dom6_1	87	CCTCGACACATAACT	15	46.7	59.5	-21.1
6_2	SP_dom6_2	88	TACAACCATAGGTTATG	17	35.3	53.8	-21.5
6_3	SP_dom6_3	89	CTACAACCATAGGTTATG	18	38.9	56.9	-22.9
6_4	SP_dom6_4	90	TCTACAACCATAGGTTAT	18	33.3	56.8	-22.8
6_5	SP_dom6_5	91	GTCTACAACCATAGGT	16	43.8	57.8	-21.9
6_6	SP_dom6_6	94	AACAGCCCCT	10	60	56.5	-16.6
Controls
S_p4_1	S_pyo_dom4_1	120	TCACGAAACTAGACAATTTC	20	35	59.3	-25
S_p5_1	S_pyo_dom5_1	121	AATCTCTTGTCACGAAAC	18	38.9	59	-23.3
S_p5_4	S_pyo_dom5_4	122	CTATCAATCTCTTGTCAC	18	38.9	58.8	-22.5
S_a1_1	S_agal_dom1_1	123	CCGATGAGTCGCGAAATA	18	50	59.5	-25.7
S_a4_3	S_agal_dom4_3	124	CAGTAGCCAAACGTAGTTT	19	42.1	57.8	-24.8
S_a5_2	S_agal_dom5_2	125	TCACATAGCGAGTCTATAAAT	21	33.3	59	-26.3
S_b1_5	S_bovis_dom1_5	117	CGATGAGTCGCAGAATGTA	19	47.4	60	-26.4
S_b2_2	S_bovis_dom2_2	118	AGCTACAGCGTAAGAATTT	19	36.8	58.1	-24.4
S_b3_8	S_bovis_dom3_8	119	CAATCCTGTAGAGATCA	17	41.2	57.6	-22.2
S_U1_6	S_UCHG_709_712_dom1_6	114	ATGGGACGCAAAACAT	16	43.8	58.4	-23.1
S_U3_3	S_UCHG_709_712_dom3_3	115	TTGTAGAAGTCACGCTA	17	41.2	58.3	-23.2
S_U4_10	S_UCHG_709_712_dom4_10	116	CTAGACAATTTCGTAACCGTA	21	38.1	59	-26.6
H_i1_8	H_influ_dom1_8	129	CATCATTAGGTTTCGCTAC	19	42.1	57.4	-24.3
H_i3_2	H_influ_dom3_2*	130	CTTAAGCTGCTAGTG	15	46.7	58.5	-20.6
H_i4_23	H_influ_dom4_23	131	AAAATCATCGCAACGCTAATTT	22	31.8	58.8	-26.9
K_p2_6	K_pneu_dom2_6	126	CGACTATTTTTTGCGGCT	18	44.4	59.1	-24
K_p5_11	K_pneu_dom5_11	127	TGATTAGATTTAACGCTTCAAC	22	31.8	58.8	-26.2
K_p1_28	K_pneu_dom1_28	128	GTCCGAAATTCCTACATC	18	44.4	59.9	-23.8
M_c1_4	M_cata_dom1_4	132	GTCGAAGCCAGAACAT	16	50	59.5	-22.9
M_c1_6	M_cata_dom1_6	133	CGTCGAAGCCAGAAC	15	60	59.8	-22.9
M_c1_21	M_cata_dom1_21	134	AGTCGAACCCGCG	13	69.2	59.9	-21.9
